# Supplementary material for: One Pot Synthesis of the C-3 Complex (Curcumin, Demethoxycurcumin, and Bis-Demethoxycurcumin): Their Joint and Independent Biological Actions
Source: Int J Mol Sci. 2025 Oct 1;26(19):9599. doi: 10.3390/ijms26199599 (PMC12525456; doi:10.3390/ijms26199599)
Supplement: Supplementary file 1 [file ijms-26-09599-s001.zip]

Archive with 1 entries (1 files):
- ijms-3861943-supplementary.pdf
